# Supplementary material for: Efficacy of miRNA-modified mesenchymal stem cell extracellular vesicles in spinal cord injury: A systematic review of the literature and network meta-analysis
Source: Front Neurosci. 2022 Oct 5;16:989295. doi: 10.3389/fnins.2022.989295 (PMC9581233; doi:10.3389/fnins.2022.989295)
Supplement: Supplementary file 2 [file Table_2.XLS]

## Sheet: Sheet1
	consistency			inconsistency
Dose-3	Dbar	pD	DIC	Dbar	pD	DIC
	30.4326	27.6789	58.1115	30.4644	27.6843	58.1487
	30 data points	ratio 1.014	I^2 = 5%	30 data points	ratio 1.015	I^2 = 5%
Dose-14	Dbar	pD	DIC	Dbar	pD	DIC
	17.9339	17.7039	35.6378	18.1521	17.923	36.0751
	18 data points	ratio 0.9963	I^2 = 5%	18 data points	ratio 1.008	I^2 = 6%
Dose-28	Dbar	pD	DIC	Dbar	pD	DIC
	15.0337	14.8606	29.8943	15.0579	14.8813	29.9392
	15 data points	ratio 1.002	I^2 = 7%	15 data points	ratio 1.004	I^2 = 7%
Model-3	Dbar	pD	DIC	Dbar	pD	DIC
	30.5516	27.8198	58.3714	30.5105	27.7853	58.2958
	30 data points	ratio 1.018	I^2 = 5%	30 data points	ratio 1.017	I^2 = 5%
Model-14	Dbar	pD	DIC	Dbar	pD	DIC
	27.6944	26.6656	54.36	27.3763	26.3694	53.7457
	27 data points	ratio 1.026	I^2 = 6%	27 data points	ratio 1.014	I^2 = 5%
Model-28	Dbar	pD	DIC	Dbar	pD	DIC
	24.5914	23.6129	48.2043	24.6043	23.62	48.2243
	24 data points	ratio 1.025	I^2 = 6%	24 data points	ratio 1.025	I^2 = 7%
